# Supplementary material for: Sex-Dependent Differential Expression of Lipidic Mediators Associated with Inflammation Resolution in Patients with Pulmonary Tuberculosis
Source: Biomolecules. 2022 Mar 24;12(4):490. doi: 10.3390/biom12040490 (PMC9025322; doi:10.3390/biom12040490)
Supplement: Supplementary file 1 [file biomolecules-12-00490-s001.zip]

Archive with 1 entries (1 files):
- biomolecules-1623386-supplementary.pdf
